# Supplementary material for: Genome-Wide Identification and Expression Analysis of Metal Tolerance Protein Gene Family in Medicago truncatula Under a Broad Range of Heavy Metal Stress
Source: Front Genet. 2021 Sep 7;12:713224. doi: 10.3389/fgene.2021.713224 (PMC8482800; doi:10.3389/fgene.2021.713224)
Supplement: Supplementary file 4 [file Table_4.XLSX]

## Sheet: Sheet1
qseqid query	sseqid subject	pident percentage of identical matches	length alignment length (sequence overlap)	mismatch number of mismatches	gapopen number of gap openings	qstart start of alignment in query	qend end of alignment in query	sstart start of alignment in subject	send end of alignment in subject	evalue expect value
MtMTP2	MtMTP8.1	21.086	313	211	7	74	379	106	389	1.39e-14	64.7
MtMTP2	MtMTP10.2	20.063	319	216	8	70	379	103	391	6.44e-14	62.8
MtMTP2	MtMTP8.2	20.645	310	204	7	80	379	105	382	7.66e-14	62.4
MtMTP2	MtMTP9	20.984	305	201	9	84	379	113	386	3.06e-12	57.4
MtMTP2	MtMTP11	20	300	209	6	85	379	65	338	1.85e-10	51.6
MtMTP2	MtMTP1.1	31.034	87	56	1	97	183	71	153	2.53e-06	38.9
MtMTP11	MtMTP11	100	347	0	0	1	347	1	347	0	721
MtMTP11	MtMTP9	65.269	334	114	2	10	342	58	390	2.34e-163	452
MtMTP11	MtMTP10.1	65.569	334	113	2	10	342	57	389	2.31e-160	445
MtMTP11	MtMTP10.2	61.012	336	129	2	10	344	63	397	4.94e-146	409
MtMTP11	MtMTP8.1	56.845	336	136	3	8	343	68	394	1.01e-134	380
MtMTP11	MtMTP8.2	56.402	328	138	3	16	343	65	387	3.63e-130	369
MtMTP8.2	MtMTP8.1	75.062	405	88	4	1	395	1	402	0	619
MtMTP8.2	MtMTP11	56.402	328	138	3	65	387	16	343	6.95e-124	353
MtMTP8.2	MtMTP9	54.381	331	144	4	65	389	64	393	2.26e-122	350
MtMTP8.2	MtMTP10.1	52.89	346	151	5	53	387	46	390	2.57e-117	337
MtMTP8.2	MtMTP10.2	50.279	358	160	6	44	390	49	399	2.79e-113	327
MtMTP10.1	MtMTP9	78.173	394	77	2	2	393	8	394	0	618
MtMTP10.1	MtMTP10.2	68.919	370	109	1	21	390	33	396	0	521
MtMTP10.1	MtMTP8.1	56.402	328	136	4	63	389	72	393	6.15e-130	370
MtMTP8.1	MtMTP9	55.287	331	141	4	72	396	64	393	1.54e-124	356
MtMTP8.1	MtMTP10.2	52.557	352	157	6	53	396	49	398	8.9e-118	339
MtMTP1.1	MtMTP1.2	77.396	407	70	4	1	407	1	385	0	558
MtMTP1.1	MtMTP4	47.23	379	176	5	31	406	37	394	1.27e-102	300
MtMTP1.1	MtMTP5	28.099	121	86	1	50	170	108	227	6.4e-11	52.8
MtMTP1.2	MtMTP4	49.587	363	173	2	29	384	35	394	3.08e-106	309
MtMTP1.2	MtMTP5	28.099	121	86	1	50	170	108	227	1.21e-09	48.5
MtMTP5	MtMTP4	25.676	148	104	3	244	388	250	394	3.52e-12	56.6
MtMTP10.2	MtMTP9	64.156	385	128	3	23	398	10	393	2.74e-179	495
Table S2 Synteny of the MTPs gene in Medicago truncatula
