# Supplementary material for: Genome-Wide Identification and Expression Analysis of Metal Tolerance Protein Gene Family in Medicago truncatula Under a Broad Range of Heavy Metal Stress
Source: Front Genet. 2021 Sep 7;12:713224. doi: 10.3389/fgene.2021.713224 (PMC8482800; doi:10.3389/fgene.2021.713224)
Supplement: Supplementary file 6 [file Table_6.XLSX]

## Sheet: Sheet1
# Description | Job id | Hit | Confidence (%) | Sequence identity (%) | Alignment coverage (%) | Hit info 1 | Hit info 2 | Hit info 3
MtMTP11 | 9d304ec6bbde2a6d | c6xpdB_ | 100.0 | 13 | 88 |3.80 | PDB header:transport protein | Chain: B: PDB Molecule:zinc transporter 8;
MtMTP5 | 546aa46e19ddc658 | c6xpdB_ | 100.0 | 18 | 72 |3.80 | PDB header:transport protein | Chain: B: PDB Molecule:zinc transporter 8;
MtMTP8.1 | 67d872e080788647 | c3j1zP_ | 100.0 | 21 | 73 |13.00 | PDB header:metal transport | Chain: P: PDB Molecule:cation efflux family protein;
MtMTP4 | 89747d61bab0d6a5 | c6xpdB_ | 100.0 | 33 | 90 |3.80 | PDB header:transport protein | Chain: B: PDB Molecule:zinc transporter 8;
MtMTP9 | 03b1ff93eee17254 | c3j1zP_ | 100.0 | 20 | 74 |13.00 | PDB header:metal transport | Chain: P: PDB Molecule:cation efflux family protein;
MtMTP10.1 | bf64138da95e92a9 | c6xpdB_ | 100.0 | 12 | 75 |3.80 | PDB header:transport protein | Chain: B: PDB Molecule:zinc transporter 8;
MtMTP10.2 | 186cde84fcdf489f | c6xpdB_ | 100.0 | 12 | 74 |3.80 | PDB header:transport protein | Chain: B: PDB Molecule:zinc transporter 8;
MtMTP2 | ebd8cc5ed81b49cc | c6xpdB_ | 100.0 | 18 | 65 |3.80 | PDB header:transport protein | Chain: B: PDB Molecule:zinc transporter 8;
MtMTP8.2 | 81105e5e0746e96d | c3j1zP_ | 100.0 | 20 | 73 |13.00 | PDB header:metal transport | Chain: P: PDB Molecule:cation efflux family protein;
MtMTP7 | 9e54b1538876298c | c6xpdB_ | 100.0 | 14 | 78 |3.80 | PDB header:transport protein | Chain: B: PDB Molecule:zinc transporter 8;
MtMTP1.2 | ae3b4d8e6338d0d4 | c6xpdB_ | 100.0 | 39 | 90 |3.80 | PDB header:transport protein | Chain: B: PDB Molecule:zinc transporter 8;
MtMTP1.1 | 1879e1fd0031768f | c6xpdB_ | 100.0 | 40 | 91 |3.80 | PDB header:transport protein | Chain: B: PDB Molecule:zinc transporter 8;
Table S4 Protein modling summary of the MTPs in Medicago truncatula
