# Supplementary material for: Genome-Wide Identification and Expression Analysis of Metal Tolerance Protein Gene Family in Medicago truncatula Under a Broad Range of Heavy Metal Stress
Source: Front Genet. 2021 Sep 7;12:713224. doi: 10.3389/fgene.2021.713224 (PMC8482800; doi:10.3389/fgene.2021.713224)
Supplement: Supplementary file 7 [file Table_7.XLSX]

## Sheet: biological_process
#Seqs
12	MtMTP11, MtMTP1.2, MtMTP1.1, MtMTP10.1, LOC11428206, MtMTP10.2, MtMTP7, MtMTP9, MtMTP2, MtMTP8.2, MtMTP4, MtMTP8.1
12	MtMTP11, MtMTP1.2, MtMTP1.1, MtMTP10.1, LOC11428206, MtMTP10.2, MtMTP7, MtMTP9, MtMTP2, MtMTP8.2, MtMTP4, MtMTP8.1
12	MtMTP11, MtMTP1.2, MtMTP1.1, MtMTP10.1, LOC11428206, MtMTP10.2, MtMTP7, MtMTP9, MtMTP2, MtMTP8.2, MtMTP4, MtMTP8.1
12	MtMTP11, MtMTP1.2, MtMTP1.1, MtMTP10.1, LOC11428206, MtMTP10.2, MtMTP7, MtMTP9, MtMTP2, MtMTP8.2, MtMTP4, MtMTP8.1
12	MtMTP11, MtMTP1.2, MtMTP1.1, MtMTP10.1, LOC11428206, MtMTP10.2, MtMTP7, MtMTP9, MtMTP2, MtMTP8.2, MtMTP4, MtMTP8.1
12	MtMTP11, MtMTP1.2, MtMTP1.1, MtMTP10.1, LOC11428206, MtMTP10.2, MtMTP7, MtMTP9, MtMTP2, MtMTP8.2, MtMTP4, MtMTP8.1
12	MtMTP11, MtMTP1.2, MtMTP1.1, MtMTP10.1, LOC11428206, MtMTP10.2, MtMTP7, MtMTP9, MtMTP2, MtMTP8.2, MtMTP4, MtMTP8.1
12	MtMTP11, MtMTP1.2, MtMTP1.1, MtMTP10.1, LOC11428206, MtMTP10.2, MtMTP7, MtMTP9, MtMTP2, MtMTP8.2, MtMTP4, MtMTP8.1
12	MtMTP11, MtMTP1.2, MtMTP1.1, MtMTP10.1, LOC11428206, MtMTP10.2, MtMTP7, MtMTP9, MtMTP2, MtMTP8.2, MtMTP4, MtMTP8.1
6	MtMTP11, MtMTP1.2, MtMTP1.1, MtMTP8.2, MtMTP4, MtMTP8.1
6	MtMTP11, MtMTP1.2, MtMTP1.1, MtMTP8.2, MtMTP4, MtMTP8.1
6	MtMTP1.2, MtMTP11, MtMTP1.1, MtMTP8.2, MtMTP4, MtMTP8.1
3	MtMTP11, MtMTP8.2, MtMTP8.1
3	MtMTP1.2, MtMTP1.1, MtMTP4
3	MtMTP1.2, MtMTP1.1, MtMTP4
3	MtMTP11, MtMTP8.2, MtMTP8.1
3	MtMTP1.2, MtMTP1.1, MtMTP4
1	MtMTP11
Table S5 Gene ontology of the MTP genes in Medicago truncatula

## Sheet: cellular_component
GO-Terms	#Seqs
cellular anatomical entity	12	MtMTP1.2, MtMTP11, MtMTP1.1, MtMTP10.1, LOC11428206, MtMTP10.2, MtMTP7, MtMTP9, MtMTP2, MtMTP8.2, MtMTP4, MtMTP8.1
membrane	12	MtMTP1.2, MtMTP11, MtMTP1.1, MtMTP10.1, LOC11428206, MtMTP10.2, MtMTP7, MtMTP9, MtMTP2, MtMTP8.2, MtMTP4, MtMTP8.1
integral component of membrane	12	MtMTP1.2, MtMTP1.1, LOC11428206, MtMTP8.2, MtMTP8.1, MtMTP11, MtMTP10.1, MtMTP10.2, MtMTP7, MtMTP9, MtMTP2, MtMTP4
intrinsic component of membrane	12	MtMTP11, MtMTP1.2, MtMTP1.1, MtMTP10.1, LOC11428206, MtMTP10.2, MtMTP7, MtMTP9, MtMTP2, MtMTP8.2, MtMTP8.1, MtMTP4
intracellular organelle	5	MtMTP1.2, MtMTP1.1, LOC11428206, MtMTP8.2, MtMTP4
intracellular anatomical structure	5	MtMTP1.2, MtMTP1.1, LOC11428206, MtMTP8.2, MtMTP4
organelle	5	MtMTP1.2, MtMTP1.1, LOC11428206, MtMTP8.2, MtMTP4
intracellular membrane-bounded organelle	5	MtMTP1.2, MtMTP1.1, LOC11428206, MtMTP8.2, MtMTP4
membrane-bounded organelle	5	MtMTP1.2, MtMTP1.1, LOC11428206, MtMTP8.2, MtMTP4
cytoplasm	4	MtMTP1.2, MtMTP1.1, LOC11428206, MtMTP4
vacuole	3	MtMTP1.2, MtMTP1.1, MtMTP4
plasma membrane	3	MtMTP1.2, MtMTP1.1, MtMTP4
cell periphery	3	MtMTP1.2, MtMTP1.1, MtMTP4
nucleus	1	MtMTP8.2
Golgi apparatus	1	LOC11428206
endomembrane system	1	LOC11428206

## Sheet: Molecular
GO-Terms	#Seqs
transmembrane transporter activity	12	MtMTP1.2, MtMTP11, MtMTP1.1, MtMTP10.1, LOC11428206, MtMTP10.2, MtMTP7, MtMTP9, MtMTP2, MtMTP8.2, MtMTP4, MtMTP8.1
transporter activity	12	MtMTP1.2, MtMTP11, MtMTP1.1, MtMTP10.1, LOC11428206, MtMTP10.2, MtMTP7, MtMTP9, MtMTP2, MtMTP8.2, MtMTP4, MtMTP8.1
cation transmembrane transporter activity	12	MtMTP11, MtMTP1.2, MtMTP1.1, MtMTP10.1, LOC11428206, MtMTP10.2, MtMTP7, MtMTP9, MtMTP2, MtMTP8.2, MtMTP4, MtMTP8.1
ion transmembrane transporter activity	12	MtMTP11, MtMTP1.2, MtMTP1.1, MtMTP10.1, LOC11428206, MtMTP10.2, MtMTP7, MtMTP9, MtMTP2, MtMTP8.2, MtMTP4, MtMTP8.1
inorganic molecular entity transmembrane transporter activity	6	MtMTP11, MtMTP1.2, MtMTP1.1, MtMTP8.2, MtMTP4, MtMTP8.1
inorganic cation transmembrane transporter activity	6	MtMTP11, MtMTP1.2, MtMTP1.1, MtMTP8.2, MtMTP4, MtMTP8.1
transition metal ion transmembrane transporter activity	6	MtMTP11, MtMTP1.2, MtMTP1.1, MtMTP8.2, MtMTP4, MtMTP8.1
metal ion transmembrane transporter activity	6	MtMTP11, MtMTP1.2, MtMTP1.1, MtMTP8.2, MtMTP4, MtMTP8.1
zinc ion transmembrane transporter activity	3	MtMTP1.2, MtMTP1.1, MtMTP4
manganese ion transmembrane transporter activity	3	MtMTP11, MtMTP8.2, MtMTP8.1
manganese:proton antiporter activity	1	MtMTP11
cation:cation antiporter activity	1	MtMTP11
secondary active transmembrane transporter activity	1	MtMTP11
heterocyclic compound binding	1	MtMTP8.2
binding	1	MtMTP8.2
antiporter activity	1	MtMTP11
organic cyclic compound binding	1	MtMTP8.2
active ion transmembrane transporter activity	1	MtMTP11
hydrolase activity	1	LOC11428206
proton transmembrane transporter activity	1	MtMTP11
RNA binding	1	MtMTP8.2
nucleic acid binding	1	MtMTP8.2
DNA binding	1	MtMTP8.2
active transmembrane transporter activity	1	MtMTP11
solute:cation antiporter activity	1	MtMTP11
