# Supplementary material for: Genome-Wide Identification and Expression Analysis of Metal Tolerance Protein Gene Family in Medicago truncatula Under a Broad Range of Heavy Metal Stress
Source: Front Genet. 2021 Sep 7;12:713224. doi: 10.3389/fgene.2021.713224 (PMC8482800; doi:10.3389/fgene.2021.713224)
Supplement: Supplementary file 8 [file Table_8.XLSX]

## Sheet: Sheet1
	Leaf	Vegetative buds	Shoot	Hypocotyl	Stem	Flower	Seed Coat	Pod	Root	Root tip
MtMTP8.1	372.7	114.4	126.5	181.5	79	373.2	124.7	67.6	456.4	96.6
MtMTP10.2	9.8	9.3	10.9	12.5	10.2	9.2	8.6	9.8	855.2	10.2
MtMTP8.2	12.9	11.9	15.2	16.2	12.5	14	17.5	14.9	2277.4	13
MtMTP10.1	1122.6	224.7	268	1223.8	226.8	1817	1428.3	400.4	445.9	200.4
MtMTP7	383.5	926.9	1123.9	202.2	645.5	404.6	491.4	725.2	271.6	503.9
MtMTP11	4167.1	2302.8	2966.3	275.1	1874.7	3108.9	767.8	2740.2	567.1	960.3
MtMTP1.1	799.9	597.3	742.8	458.7	469.2	765.2	451.8	1088.5	543	441.6
MtMTP5	141.5	132.3	56	230.9	156.2	117.3	146.9	135.3	234.2	228.3
MtMTP1.2	111.1	171.3	100.3	81.3	217.2	536.2	175.9	382	532.6	627.3
MtMTP2	370	426.9	989.4	199	479.1	380	510	698.3	261.7	509.3
MtMTP4	99.1	200.2	99.2	77.2	220.9	600	120.1	401.1	600.01	650.2
MtMTP9	1200.9	300.3	210.2	1222.4	209.3	1901	1400.2	621.2	200.2	250.2
Table S6. Previous expression profiles of the MTPs in Medicago truncatula
